# Supplementary material for: Integrated analysis reveals distinct molecular, clinical, and immunological features of B7‐H3 in acute myeloid leukemia
Source: Cancer Med. 2021 Sep 25;10(21):7831–46. doi: 10.1002/cam4.4284 (PMC8559480; doi:10.1002/cam4.4284)
Supplement: Supplementary file 2 — Data S1 [file CAM4-10-7831-s002.xlsx]

## Sheet: Sheet1
Supplementary Data 1: Differentially expressed genes between AML patients with high and low B7-H3 expression.
Gene Symbol	EntrezGene ID	logFC	logCPM	P value	FDR	Up/Down-regulated in high B7-H3
B7-H3	80381	4.16198	2.9369	1.7197e-78	3.42908e-74	Up-regulated
IL17RE	132014	3.26412	4.91031	1.7061e-20	1.13399e-16	Up-regulated
ANXA8	653145	4.67674	3.805	9.90522e-20	4.93775e-16	Up-regulated
SRGAP1	57522	2.28602	3.43798	1.63919e-19	6.53711e-16	Up-regulated
HRASLS5	117245	3.56477	1.14506	1.63294e-18	5.42681e-15	Up-regulated
PPARG	5468	3.20383	2.65695	2.34784e-18	6.68798e-15	Up-regulated
IGDCC4	57722	3.22353	1.02203	3.90368e-18	9.72991e-15	Up-regulated
EPB41L3	23136	3.24647	4.20053	1.23464e-17	2.73542e-14	Up-regulated
SLC13A5	284111	4.83508	-0.0351213	1.80321e-17	3.13567e-14	Up-regulated
MST1	4485	2.11561	3.45465	1.88134e-17	3.13567e-14	Up-regulated
RASL12	51285	6.42691	0.484004	1.88707e-17	3.13567e-14	Up-regulated
COL11A1	1301	5.02999	0.518166	4.97536e-17	7.63144e-14	Up-regulated
LOC399959	399959	4.67329	3.35293	1.06739e-16	1.52026e-13	Up-regulated
PRSS12	8492	2.2794	0.851016	1.6616e-16	2.20881e-13	Up-regulated
C1orf106	55765	2.64221	2.68869	6.95161e-16	8.66345e-13	Up-regulated
SLC26A9	115019	4.02771	0.519528	1.10206e-15	1.29265e-12	Up-regulated
GRIN2D	2906	2.15832	1.26953	1.84267e-15	2.04127e-12	Up-regulated
TNFRSF18	8784	2.63496	1.55531	2.42401e-15	2.54393e-12	Up-regulated
TLE1	7088	1.68979	4.05507	3.58201e-15	3.4012e-12	Up-regulated
ANXA8L2	244	4.38012	1.6384	6.09483e-15	5.52147e-12	Up-regulated
FEZ1	9638	2.55802	1.17986	7.71114e-15	6.03516e-12	Up-regulated
DAAM2	23500	3.30521	2.45609	7.75121e-15	6.03516e-12	Up-regulated
C1QB	713	3.01125	4.64625	1.16874e-14	8.32313e-12	Up-regulated
FAM163A	148753	7.89026	0.483314	1.32786e-14	9.13016e-12	Up-regulated
KCNH6	81033	7.79427	1.06332	1.433e-14	9.52468e-12	Up-regulated
MRGPRF	116535	2.9312	-1.15378	1.68343e-14	1.08282e-11	Up-regulated
EDN3	1908	5.00877	-1.09777	1.85176e-14	1.1247e-11	Up-regulated
GPR153	387509	1.92175	3.51823	2.26161e-14	1.32637e-11	Up-regulated
FCGR3A	2214	2.33261	6.60326	2.89684e-14	1.63747e-11	Up-regulated
EPHA3	2042	4.57734	0.293889	3.28862e-14	1.7723e-11	Up-regulated
TCN2	6948	1.68431	5.14082	4.31753e-14	2.26557e-11	Up-regulated
PTGFR	5737	3.35323	2.02113	5.39412e-14	2.75792e-11	Up-regulated
C1QA	712	2.83807	4.66908	7.607e-14	3.6996e-11	Up-regulated
MYO7A	4647	2.45401	3.33356	8.22486e-14	3.90485e-11	Up-regulated
KRT23	25984	3.58475	0.681083	2.34319e-13	1.06189e-10	Up-regulated
C9orf110	100128385	1.70476	3.05122	3.29692e-13	1.42339e-10	Up-regulated
LGALS12	85329	2.08553	4.12972	3.3159e-13	1.42339e-10	Up-regulated
FN1	2335	2.09658	5.47957	3.35503e-13	1.42339e-10	Up-regulated
ASS1	445	3.45604	2.22188	4.1136e-13	1.70886e-10	Up-regulated
CD163L1	283316	2.264	0.38908	4.60235e-13	1.83542e-10	Up-regulated
C1QC	714	2.71791	4.06003	7.17976e-13	2.70122e-10	Up-regulated
CAMK1	8536	1.51907	3.71413	1.04149e-12	3.72835e-10	Up-regulated
FAM59A	64762	2.30961	-0.804432	1.04708e-12	3.72835e-10	Up-regulated
ALOX15B	247	3.89785	2.70401	1.11707e-12	3.84041e-10	Up-regulated
GABRE	2564	4.10456	4.90639	1.22061e-12	4.12524e-10	Up-regulated
TNFRSF4	7293	2.26594	2.51044	1.36476e-12	4.38926e-10	Up-regulated
MT1H	4496	5.01763	-2.24411	1.45792e-12	4.61445e-10	Up-regulated
COL4A2	1284	2.59668	1.76914	1.65644e-12	5.16085e-10	Up-regulated
PRKCDBP	112464	2.76934	0.638278	2.6029e-12	7.90968e-10	Up-regulated
GPR25	2848	2.51108	-1.0644	2.73058e-12	8.12654e-10	Up-regulated
C9orf109	286333	1.83529	-0.151711	3.16806e-12	9.28986e-10	Up-regulated
VIT	5212	3.29729	-1.56262	3.46926e-12	9.88242e-10	Up-regulated
TEKT2	27285	2.12049	0.260697	4.40626e-12	1.22029e-09	Up-regulated
ITGB6	3694	3.38638	-1.15518	4.62983e-12	1.26464e-09	Up-regulated
SDC2	6383	3.09924	1.99204	5.04597e-12	1.35968e-09	Up-regulated
OGDHL	55753	3.45681	0.655184	6.40459e-12	1.70277e-09	Up-regulated
CLTCL1	8218	2.15224	5.24614	6.73739e-12	1.76768e-09	Up-regulated
ADAMTS2	9509	3.02234	4.37941	7.04452e-12	1.82426e-09	Up-regulated
ADM2	79924	1.67039	1.43379	7.76778e-12	1.98576e-09	Up-regulated
MEG3	55384	4.09813	5.08242	1.19992e-11	2.99079e-09	Up-regulated
MMP15	4324	1.78926	3.0252	1.2493e-11	3.07543e-09	Up-regulated
SSTR2	6752	1.81986	0.573336	1.81444e-11	4.1948e-09	Up-regulated
PGBD5	79605	2.98803	0.687655	2.01595e-11	4.56796e-09	Up-regulated
VSTM2L	128434	1.96466	-0.835957	2.19118e-11	4.85467e-09	Up-regulated
ASTN1	460	4.64321	-1.1541	2.35496e-11	5.1602e-09	Up-regulated
TRPV4	59341	3.08253	-0.0535132	2.42966e-11	5.26602e-09	Up-regulated
ANKRD35	148741	1.92636	1.24008	3.26907e-11	6.68257e-09	Up-regulated
LYNX1	66004	1.88262	0.950932	3.28431e-11	6.68257e-09	Up-regulated
CTSL1	1514	1.74185	3.95691	4.42059e-11	8.85168e-09	Up-regulated
NCAM2	4685	2.38601	0.40046	4.84658e-11	9.5684e-09	Up-regulated
LOXL4	84171	1.81245	3.06835	5.55729e-11	1.0655e-08	Up-regulated
CX3CR1	1524	1.87887	7.25256	5.94893e-11	1.11907e-08	Up-regulated
SCUBE1	80274	2.263	4.68507	9.78054e-11	1.69586e-08	Up-regulated
THBS1	7057	2.29491	7.20292	1.02403e-10	1.73043e-08	Up-regulated
PRSS3	5646	4.14533	0.977703	1.20597e-10	2.00392e-08	Up-regulated
TNFAIP8L3	388121	2.79037	-0.0337053	1.306e-10	2.13457e-08	Up-regulated
CCL20	6364	2.70612	-2.72016	1.34616e-10	2.18231e-08	Up-regulated
ONECUT2	9480	3.26054	1.47667	1.49577e-10	2.40529e-08	Up-regulated
OLFML2B	25903	1.52919	3.17558	1.76611e-10	2.8173e-08	Up-regulated
CD163	9332	2.5222	7.1807	1.7945e-10	2.83987e-08	Up-regulated
ADAMDEC1	27299	2.37529	1.26111	2.22241e-10	3.40883e-08	Up-regulated
LOXL1	4016	2.14099	1.21543	2.51189e-10	3.79447e-08	Up-regulated
COL20A1	57642	5.82352	-0.633373	2.59512e-10	3.89074e-08	Up-regulated
STAB1	23166	1.83455	9.8103	2.85188e-10	4.18136e-08	Up-regulated
SEMA6B	10501	1.67229	1.98454	2.9687e-10	4.32087e-08	Up-regulated
EBI3	10148	1.99296	-0.567106	3.3177e-10	4.75935e-08	Up-regulated
SPAG17	200162	2.32094	0.406388	3.52367e-10	5.01871e-08	Up-regulated
MT1G	4495	3.15426	-0.153016	4.3149e-10	5.93373e-08	Up-regulated
TP53INP2	58476	1.5711	6.21268	4.59256e-10	6.2723e-08	Up-regulated
KRT79	338785	3.77745	-1.6254	5.01769e-10	6.67018e-08	Up-regulated
ANKRD57	65124	1.97128	-0.226004	5.38172e-10	7.10672e-08	Up-regulated
PDE10A	10846	3.50988	-0.647504	5.85666e-10	7.49752e-08	Up-regulated
LYVE1	10894	2.25035	1.53006	5.86566e-10	7.49752e-08	Up-regulated
SMPDL3A	10924	2.30574	1.83667	6.25258e-10	7.94118e-08	Up-regulated
C3	718	1.8669	1.30031	6.67888e-10	8.42892e-08	Up-regulated
CACNA1E	777	2.53823	-1.50041	6.82364e-10	8.55745e-08	Up-regulated
TNF	7124	1.54	2.78534	7.99245e-10	9.69217e-08	Up-regulated
MRAS	22808	1.79787	2.80449	8.3445e-10	1.00234e-07	Up-regulated
SLC28A3	64078	2.6387	2.57085	8.8746e-10	1.05514e-07	Up-regulated
NKX3-2	579	5.01842	-0.627042	9.10125e-10	1.07384e-07	Up-regulated
IL12B	3593	2.94736	-1.5859	9.18259e-10	1.07485e-07	Up-regulated
CXCL10	3627	1.98012	0.576956	9.21759e-10	1.07485e-07	Up-regulated
MAFB	9935	1.98368	6.07032	9.7862e-10	1.13452e-07	Up-regulated
SIGLEC11	114132	1.81107	1.29763	1.12383e-09	1.26605e-07	Up-regulated
ATP1B4	23439	6.36667	-0.473673	1.16973e-09	1.2958e-07	Up-regulated
HTRA4	203100	1.84847	-0.565897	1.30043e-09	1.43263e-07	Up-regulated
CES1	1066	3.1075	4.83997	1.4309e-09	1.5677e-07	Up-regulated
RBP4	5950	2.28431	-1.93587	1.63116e-09	1.77734e-07	Up-regulated
TBX3	6926	3.17836	-1.4223	1.66424e-09	1.80353e-07	Up-regulated
FAM19A5	25817	3.03118	0.719326	1.87407e-09	2.00909e-07	Up-regulated
IFI27	3429	2.31064	1.34554	2.0927e-09	2.20785e-07	Up-regulated
SASH1	23328	2.39035	2.26295	2.42341e-09	2.48345e-07	Up-regulated
FAM135B	51059	3.89874	-2.44546	2.53426e-09	2.56514e-07	Up-regulated
FCGBP	8857	1.89236	3.75863	2.59115e-09	2.60947e-07	Up-regulated
VSIG4	11326	1.93595	4.74467	2.70469e-09	2.69658e-07	Up-regulated
C7orf16	10842	3.65865	-0.84932	2.73003e-09	2.7083e-07	Up-regulated
C17orf55	284185	2.30341	2.58411	3.07618e-09	2.96324e-07	Up-regulated
LDLRAD3	143458	1.84592	4.33818	3.34671e-09	3.16272e-07	Up-regulated
VMO1	284013	2.31682	-1.84726	3.38874e-09	3.18733e-07	Up-regulated
KIAA1755	85449	2.19637	-2.01098	3.69269e-09	3.40019e-07	Up-regulated
CEBPE	1053	1.54733	3.23321	3.86852e-09	3.50629e-07	Up-regulated
LOC152225	152225	2.75643	-0.912179	4.08918e-09	3.6729e-07	Up-regulated
GPR37	2861	4.16063	-2.28325	4.38831e-09	3.87181e-07	Up-regulated
AFF2	2334	1.69027	6.41952	5.02254e-09	4.33547e-07	Up-regulated
SIX4	51804	2.74696	-1.53052	5.48174e-09	4.66648e-07	Up-regulated
GABRA2	2555	3.66971	-0.569597	6.24247e-09	5.2521e-07	Up-regulated
SPATA18	132671	2.01332	0.510326	6.55761e-09	5.44683e-07	Up-regulated
HMOX1	3162	1.55958	5.01833	6.58318e-09	5.44683e-07	Up-regulated
SLPI	6590	2.28071	2.62987	7.23933e-09	5.89193e-07	Up-regulated
ZNF703	80139	1.69519	1.6152	7.74892e-09	6.2556e-07	Up-regulated
EGR2	1959	1.56218	3.78773	7.9772e-09	6.38817e-07	Up-regulated
SUMO1P1	391257	2.6409	-1.15946	8.01993e-09	6.3967e-07	Up-regulated
ABLIM3	22885	1.9825	1.36712	8.51158e-09	6.76179e-07	Up-regulated
IL1R1	3554	1.52522	3.96877	9.33209e-09	7.2286e-07	Up-regulated
SDC3	9672	1.72376	3.54066	1.00625e-08	7.7172e-07	Up-regulated
SATB2	23314	1.53027	1.97782	1.01125e-08	7.7258e-07	Up-regulated
HNMT	3176	1.74782	4.17129	1.0678e-08	8.05105e-07	Up-regulated
MYT1L	23040	4.22541	0.214697	1.12993e-08	8.34472e-07	Up-regulated
TSPAN15	23555	1.83436	0.254165	1.19243e-08	8.67776e-07	Up-regulated
KLK1	3816	2.1224	-0.806966	1.22483e-08	8.88115e-07	Up-regulated
NEBL	10529	2.65992	0.106093	1.32309e-08	9.49009e-07	Up-regulated
PNLDC1	154197	2.35812	-1.02527	1.37623e-08	9.80072e-07	Up-regulated
GLDN	342035	2.00192	2.09891	1.38753e-08	9.84606e-07	Up-regulated
BDKRB2	624	3.27508	-2.24032	1.51614e-08	1.04972e-06	Up-regulated
CDKN2B	1030	1.5881	2.12901	1.59931e-08	1.09589e-06	Up-regulated
MMP7	4316	2.75423	2.55283	1.6996e-08	1.15666e-06	Up-regulated
PRSS1	5644	2.39981	-0.331509	1.87017e-08	1.24304e-06	Up-regulated
CHAT	1103	2.88658	-3.11042	1.97005e-08	1.30507e-06	Up-regulated
RND3	390	2.68086	-0.449486	2.03345e-08	1.34261e-06	Up-regulated
MT1E	4493	1.75113	0.958039	2.05911e-08	1.35507e-06	Up-regulated
DCHS2	54798	3.25715	-1.26858	2.26394e-08	1.47046e-06	Up-regulated
TACSTD2	4070	3.02386	2.5688	2.37048e-08	1.52489e-06	Up-regulated
TMEM38A	79041	1.58248	0.15557	2.66325e-08	1.68588e-06	Up-regulated
BLID	414899	3.79343	-1.29632	2.8193e-08	1.76783e-06	Up-regulated
PGA4	643847	3.85549	-2.18162	2.90768e-08	1.81185e-06	Up-regulated
PGA3	643834	2.79433	-1.1185	3.25266e-08	2.00799e-06	Up-regulated
AZGP1	563	3.38427	-1.93514	3.26952e-08	2.01217e-06	Up-regulated
AGT	183	2.48539	0.799215	3.28965e-08	2.01833e-06	Up-regulated
SPOCK1	6695	1.86007	1.66808	3.78939e-08	2.26908e-06	Up-regulated
HS6ST3	266722	2.98886	-1.82708	3.86224e-08	2.30578e-06	Up-regulated
ANXA8L1	728113	3.02933	-3.03929	4.34507e-08	2.54079e-06	Up-regulated
LOC285696	285696	1.92059	-2.0371	5.03515e-08	2.90176e-06	Up-regulated
SLC29A4	222962	1.68076	1.29871	5.3766e-08	3.04466e-06	Up-regulated
GABRA1	2554	4.5259	-2.19727	5.50206e-08	3.08177e-06	Up-regulated
CPE	1363	2.21927	-1.26635	5.71392e-08	3.19147e-06	Up-regulated
COL15A1	1306	1.93581	-0.363546	6.94855e-08	3.75486e-06	Up-regulated
SOX1	6656	3.98305	-2.59263	7.14587e-08	3.84066e-06	Up-regulated
LOC100131551	100131551	2.65944	0.143185	7.40959e-08	3.93937e-06	Up-regulated
PI15	51050	4.02299	3.34697	7.61771e-08	4.00784e-06	Up-regulated
GFRA3	2676	2.4127	-1.13924	8.1163e-08	4.21456e-06	Up-regulated
NOS1	4842	4.41792	-2.31789	8.55261e-08	4.4067e-06	Up-regulated
B3GNT3	10331	2.01768	-0.852274	8.8583e-08	4.55029e-06	Up-regulated
COL6A1	1291	1.69106	3.83743	8.87695e-08	4.55029e-06	Up-regulated
PAGE5	90737	3.44601	-2.6927	9.11793e-08	4.66183e-06	Up-regulated
APOBEC3A	200315	1.59644	4.03683	9.86557e-08	4.9427e-06	Up-regulated
NDST4	64579	4.28109	-2.59051	1.04264e-07	5.14609e-06	Up-regulated
CACNG8	59283	3.31176	-2.49099	1.09712e-07	5.34881e-06	Up-regulated
CTSG	1511	1.72896	8.2605	1.11495e-07	5.40929e-06	Up-regulated
C6orf97	80129	1.63794	1.63094	1.13453e-07	5.49088e-06	Up-regulated
CILP2	148113	1.57099	2.2109	1.15879e-07	5.56126e-06	Up-regulated
CCL22	6367	1.98305	-1.18345	1.16022e-07	5.56126e-06	Up-regulated
CCDC144NL	339184	2.30597	-0.995053	1.24511e-07	5.88331e-06	Up-regulated
SPRY4	81848	1.51564	0.710434	1.34603e-07	6.30041e-06	Up-regulated
MEG8	79104	3.3762	-2.66044	1.52402e-07	7.0345e-06	Up-regulated
TARM1	441864	2.12483	-0.325891	1.54576e-07	7.11835e-06	Up-regulated
ITGAD	3681	1.78451	0.387865	1.62081e-07	7.39565e-06	Up-regulated
C4BPA	722	2.80771	-1.65269	1.84251e-07	8.2747e-06	Up-regulated
TRY6	154754	4.0852	0.613842	1.9311e-07	8.61435e-06	Up-regulated
COL4A1	1282	1.87272	1.49981	1.94644e-07	8.63845e-06	Up-regulated
BBOX1	8424	4.19486	-2.11667	2.03252e-07	8.93702e-06	Up-regulated
CXCL9	4283	2.20295	0.867628	2.0568e-07	8.98263e-06	Up-regulated
KIR2DL4	3805	1.6302	-0.944474	2.20191e-07	9.35001e-06	Up-regulated
CLEC4G	339390	1.76194	0.924883	2.44493e-07	1.01145e-05	Up-regulated
EBF3	253738	1.68397	1.9145	2.70382e-07	1.10254e-05	Up-regulated
GPC4	2239	2.4837	2.31506	2.96299e-07	1.18877e-05	Up-regulated
IL1R2	7850	2.70244	3.3383	3.07138e-07	1.22462e-05	Up-regulated
SERINC2	347735	1.638	3.36946	3.07328e-07	1.22462e-05	Up-regulated
DPYSL5	56896	3.00702	-2.2982	3.18525e-07	1.2476e-05	Up-regulated
SCGB3A2	117156	2.93816	-2.93479	3.30817e-07	1.2909e-05	Up-regulated
IGFBP2	3485	1.5412	5.85796	3.40379e-07	1.31372e-05	Up-regulated
SLC13A3	64849	1.71534	-0.697838	3.50864e-07	1.34543e-05	Up-regulated
TFF2	7032	2.36643	-3.2299	3.90421e-07	1.45786e-05	Up-regulated
SOX11	6664	4.19358	-2.17448	3.96106e-07	1.47357e-05	Up-regulated
SLIT3	6586	2.28978	-0.894552	4.98827e-07	1.76672e-05	Up-regulated
CDC42EP1	11135	1.55305	2.40342	5.2685e-07	1.8528e-05	Up-regulated
TIMD4	91937	1.74606	1.23551	5.38642e-07	1.88675e-05	Up-regulated
FGF13	2258	2.81855	1.60656	5.88175e-07	2.03262e-05	Up-regulated
SULT4A1	25830	2.6307	-1.10786	6.01844e-07	2.0691e-05	Up-regulated
CD70	970	1.81333	1.30872	6.07865e-07	2.0862e-05	Up-regulated
NWD1	284434	1.92432	-2.19554	7.38299e-07	2.42532e-05	Up-regulated
CSMD3	114788	3.71243	-1.99955	8.12584e-07	2.59662e-05	Up-regulated
TDRD9	122402	1.79869	3.89633	8.4591e-07	2.68045e-05	Up-regulated
KCNIP1	30820	2.88789	-1.73574	8.61443e-07	2.71791e-05	Up-regulated
PTGER1	5731	1.53973	-0.0256335	9.33751e-07	2.87774e-05	Up-regulated
C22orf41	644186	1.6291	-3.10275	1.05763e-06	3.18567e-05	Up-regulated
RTL1	388015	2.90898	-0.272074	1.14022e-06	3.37399e-05	Up-regulated
ADRA1D	146	1.73342	-0.327428	1.14046e-06	3.37399e-05	Up-regulated
ACTG2	72	3.22243	-2.53189	1.15062e-06	3.39853e-05	Up-regulated
ARSF	416	2.83756	-2.94945	1.24707e-06	3.62207e-05	Up-regulated
PTGIS	5740	2.42048	1.15666	1.24792e-06	3.62207e-05	Up-regulated
RNASE12	493901	3.26063	-2.87534	1.30706e-06	3.77723e-05	Up-regulated
NR0B1	190	3.88771	-1.58075	1.33709e-06	3.84819e-05	Up-regulated
C1orf61	10485	1.63374	-1.5924	1.33741e-06	3.84819e-05	Up-regulated
BCL2L10	10017	1.97061	0.174717	1.48155e-06	4.19036e-05	Up-regulated
PID1	55022	1.56559	1.45308	1.50671e-06	4.24348e-05	Up-regulated
ASPG	374569	2.65248	-2.63043	1.52738e-06	4.28354e-05	Up-regulated
SLCO2B1	11309	1.80745	1.45347	1.66102e-06	4.5558e-05	Up-regulated
PTPRU	10076	1.50276	0.680956	1.67058e-06	4.56945e-05	Up-regulated
BMP2	650	1.77659	0.103566	1.68163e-06	4.5816e-05	Up-regulated
ATRNL1	26033	3.24767	-0.194525	1.68191e-06	4.5816e-05	Up-regulated
MAGEC3	139081	3.38454	-2.63205	1.72578e-06	4.6692e-05	Up-regulated
FOLR2	2350	1.53761	1.17492	1.7357e-06	4.68333e-05	Up-regulated
PTGDS	5730	1.82355	4.66802	1.74713e-06	4.70779e-05	Up-regulated
SIGLEC1	6614	1.84176	4.70297	1.7815e-06	4.79394e-05	Up-regulated
ADAMTS15	170689	2.49889	-0.464371	1.89755e-06	5.03153e-05	Up-regulated
PRRT4	401399	1.51053	4.39078	2.15757e-06	5.60059e-05	Up-regulated
CASP5	838	1.8227	-0.369271	2.51051e-06	6.34468e-05	Up-regulated
C1orf161	126868	1.73991	-1.16118	2.58469e-06	6.48285e-05	Up-regulated
B3GALT5	10317	3.68621	-2.08817	2.60025e-06	6.50464e-05	Up-regulated
MAGEC1	9947	3.34216	-2.93486	2.71765e-06	6.72891e-05	Up-regulated
TBX20	57057	2.94928	-2.60782	2.78591e-06	6.83285e-05	Up-regulated
BAI3	577	2.54567	-1.36569	2.92091e-06	7.12017e-05	Up-regulated
NMNAT2	23057	1.88316	-2.14503	3.10182e-06	7.46464e-05	Up-regulated
ADAMTS5	11096	1.82142	0.945812	3.15593e-06	7.53513e-05	Up-regulated
NNMT	4837	1.65696	1.3697	3.20225e-06	7.60153e-05	Up-regulated
FBN3	84467	2.00868	-2.22954	3.3944e-06	7.9535e-05	Up-regulated
TKTL1	8277	2.44382	4.44795	3.426e-06	8.00873e-05	Up-regulated
DBX2	440097	3.99885	-2.13586	3.49845e-06	8.14942e-05	Up-regulated
LPL	4023	1.51438	3.17739	3.56832e-06	8.26391e-05	Up-regulated
B3GALT1	8708	1.87929	-1.36036	3.62367e-06	8.37266e-05	Up-regulated
HTR7	3363	1.60401	2.35393	3.67292e-06	8.45704e-05	Up-regulated
SRRM3	222183	1.51292	-2.08312	3.76595e-06	8.62146e-05	Up-regulated
AVPR1A	552	2.11674	0.45987	3.77803e-06	8.63921e-05	Up-regulated
JPH1	56704	2.59621	1.65754	3.8742e-06	8.82121e-05	Up-regulated
PRDM14	63978	3.28321	-2.8149	3.87532e-06	8.82121e-05	Up-regulated
CDH18	1016	4.03871	-2.58849	4.04238e-06	9.12855e-05	Up-regulated
PAPPA	5069	1.53518	1.62849	4.14401e-06	9.32635e-05	Up-regulated
GRHL3	57822	1.79351	-2.10927	4.28585e-06	9.59662e-05	Up-regulated
GPR20	2843	1.60788	-1.97254	4.32884e-06	9.65515e-05	Up-regulated
CACNG6	59285	2.12614	-2.59549	4.34216e-06	9.67404e-05	Up-regulated
NEK10	152110	2.1208	1.45608	4.39574e-06	9.74984e-05	Up-regulated
TNNT1	7138	2.03575	1.86074	4.86635e-06	0.000106282	Up-regulated
ELANE	1991	1.60519	8.47762	4.9763e-06	0.000108091	Up-regulated
FBLN1	2192	1.8633	2.3601	5.52967e-06	0.000118053	Up-regulated
COL1A1	1277	1.74127	3.11995	5.68539e-06	0.000120603	Up-regulated
PAPPA2	60676	1.51425	-2.46004	5.87037e-06	0.000123557	Up-regulated
COPZ2	51226	1.66315	-0.240506	5.87713e-06	0.000123557	Up-regulated
FAM198A	729085	1.52146	0.645832	5.8804e-06	0.000123557	Up-regulated
EDNRA	1909	1.88783	-1.03434	5.94088e-06	0.000124696	Up-regulated
OLAH	55301	2.89401	-0.0397293	5.95234e-06	0.000124805	Up-regulated
MOCOS	55034	1.82008	-0.95912	6.36194e-06	0.000131594	Up-regulated
DKK2	27123	1.88576	1.23709	6.65767e-06	0.000136158	Up-regulated
PNCK	139728	2.10597	-2.41857	6.79582e-06	0.000138415	Up-regulated
PDYN	5173	2.52114	-2.87109	6.93265e-06	0.000140628	Up-regulated
TAC3	6866	2.234	-1.80127	7.52573e-06	0.000149913	Up-regulated
COL25A1	84570	1.72472	-0.49405	8.09942e-06	0.000157692	Up-regulated
CRHR2	1395	2.45484	-1.83124	8.19399e-06	0.000159093	Up-regulated
PCOLCE2	26577	2.2307	0.824885	8.38906e-06	0.000162239	Up-regulated
SIM1	6492	2.22818	-3.05985	8.53852e-06	0.000164501	Up-regulated
TRPC3	7222	1.57145	-2.48357	8.60883e-06	0.000165695	Up-regulated
KRT16	3868	2.25856	-3.15959	8.67018e-06	0.000166394	Up-regulated
CES4	51716	2.37228	-0.682189	8.91182e-06	0.000170375	Up-regulated
GALNTL4	374378	2.06672	-0.617688	9.31676e-06	0.000176426	Up-regulated
RBMS3	27303	1.75926	-1.13584	9.63244e-06	0.000180858	Up-regulated
DCAF12L1	139170	3.05576	-3.03454	9.74164e-06	0.000182222	Up-regulated
SERPINB2	5055	1.54164	4.55748	1.0519e-05	0.000193316	Up-regulated
CACNA1B	774	2.22995	-1.90861	1.07072e-05	0.000196234	Up-regulated
SPON1	10418	1.76822	4.53884	1.10504e-05	0.000202151	Up-regulated
PLA2G2C	391013	1.74669	-3.02626	1.11282e-05	0.000203015	Up-regulated
MGAT4C	25834	2.38953	-3.21084	1.16623e-05	0.000210641	Up-regulated
TMTC1	83857	1.5714	0.9835	1.1733e-05	0.000211162	Up-regulated
NPAS4	266743	1.87906	-2.91491	1.20032e-05	0.000214274	Up-regulated
SAG	6295	2.08905	-2.56507	1.25068e-05	0.000221621	Up-regulated
DMRT3	58524	2.57098	-3.16847	1.38052e-05	0.000237103	Up-regulated
C21orf88	114041	2.57153	-3.14074	1.40985e-05	0.000241308	Up-regulated
C9orf122	158228	1.68095	1.47892	1.58274e-05	0.000262779	Up-regulated
ODZ3	55714	1.60371	-1.58526	1.6281e-05	0.000268522	Up-regulated
DGKI	9162	2.38827	-2.48319	1.83079e-05	0.000296315	Up-regulated
CXorf64	100130613	3.20587	-2.86114	1.89869e-05	0.000304829	Up-regulated
GSC	145258	1.93749	-2.85415	1.94714e-05	0.000311855	Up-regulated
MEP1A	4224	2.07069	-2.81765	1.98544e-05	0.000315979	Up-regulated
UGT3A1	133688	2.29218	-2.36236	2.16122e-05	0.000338263	Up-regulated
CADM1	23705	1.54214	2.373	2.36621e-05	0.000363219	Up-regulated
FER1L6	654463	1.83476	-0.812403	2.44682e-05	0.000373294	Up-regulated
SCARA3	51435	1.54701	2.59797	2.55411e-05	0.000386705	Up-regulated
CHRNA6	8973	2.06634	1.25328	2.9901e-05	0.000439695	Up-regulated
LCE5A	254910	2.50596	-2.93848	3.27154e-05	0.00047203	Up-regulated
CDH10	1008	1.78875	-1.73296	3.32962e-05	0.000477644	Up-regulated
CCL23	6368	1.51723	2.5622	3.42278e-05	0.00048785	Up-regulated
PDPN	10630	4.07564	1.78749	3.52145e-05	0.000499606	Up-regulated
FAM84A	151354	2.44132	0.435398	3.56836e-05	0.000504632	Up-regulated
MSR1	4481	1.70661	3.74677	3.71565e-05	0.000520296	Up-regulated
GULP1	51454	2.45973	0.493234	3.73012e-05	0.000521956	Up-regulated
FXYD1	5348	2.28639	-2.62921	3.73327e-05	0.000522029	Up-regulated
HPSE2	60495	3.0523	-1.19659	3.80775e-05	0.000529104	Up-regulated
PPP1R14C	81706	1.52911	-0.438825	3.93139e-05	0.000543256	Up-regulated
CCL2	6347	1.5865	-0.842632	4.29605e-05	0.000583537	Up-regulated
THY1	7070	1.5197	1.42589	4.50346e-05	0.000604707	Up-regulated
CTSL2	1515	2.1419	-0.589552	4.55423e-05	0.000609767	Up-regulated
CEACAM16	388551	2.43585	-2.83002	4.64631e-05	0.000619716	Up-regulated
CLSTN2	64084	1.89383	2.3189	5.06641e-05	0.000658567	Up-regulated
IL31RA	133396	1.80688	1.05999	5.39241e-05	0.000683251	Up-regulated
KCNT2	343450	1.94422	-1.04041	5.41111e-05	0.000684629	Up-regulated
CALB2	794	2.56781	-2.84737	5.43187e-05	0.000686256	Up-regulated
PTPRZ1	5803	2.97819	-2.77122	5.49209e-05	0.000691365	Up-regulated
CCL19	6363	2.06652	-3.014	5.68936e-05	0.00070948	Up-regulated
MYO16	23026	1.84455	0.75216	5.78903e-05	0.000718763	Up-regulated
PGA5	5222	1.85462	-2.70226	6.14551e-05	0.000752712	Up-regulated
C2	717	1.53543	4.82274	6.19894e-05	0.000758325	Up-regulated
LILRA3	11026	1.61005	3.64984	6.29693e-05	0.000765752	Up-regulated
GSG1L	146395	1.73205	-0.0179158	6.44762e-05	0.000781553	Up-regulated
IGSF5	150084	2.13243	-3.2304	6.57509e-05	0.00079219	Up-regulated
PLA2G2F	64600	1.72064	-0.753459	6.90112e-05	0.000817637	Up-regulated
CCL24	6369	1.71955	-2.15201	6.99115e-05	0.000824873	Up-regulated
C17orf77	146723	1.61861	-2.11972	7.11959e-05	0.000836563	Up-regulated
FOXA2	3170	2.53886	-2.97903	7.13019e-05	0.000836865	Up-regulated
CALML3	810	1.51758	-3.31836	7.16804e-05	0.00083976	Up-regulated
C4orf31	79625	2.05132	-2.04058	7.37976e-05	0.000857532	Up-regulated
TLE6	79816	1.97154	-1.65421	7.92842e-05	0.000908579	Up-regulated
HHIPL1	84439	1.6304	-1.01873	8.96817e-05	0.00100157	Up-regulated
C3orf14	57415	2.07351	-0.572198	8.97853e-05	0.00100186	Up-regulated
TMEFF2	23671	2.34186	-2.10896	9.15889e-05	0.00101743	Up-regulated
PHACTR3	116154	2.03727	2.3266	9.82491e-05	0.00107347	Up-regulated
KIF1A	547	1.83795	-1.07408	0.000104972	0.00113327	Up-regulated
43901	441061	1.77742	-3.29029	0.000105103	0.00113341	Up-regulated
C19orf33	64073	1.76741	-1.62583	0.000107388	0.00114904	Up-regulated
HYAL4	23553	2.68777	-2.82795	0.000107471	0.00114904	Up-regulated
RYR2	6262	2.66825	1.08274	0.000116444	0.00122592	Up-regulated
DEFB1	1672	2.04594	3.03486	0.000124291	0.00129173	Up-regulated
PRDM5	11107	1.70717	-1.31396	0.000124565	0.00129299	Up-regulated
NAV3	89795	1.66412	3.61339	0.000126103	0.0013042	Up-regulated
SLC17A8	246213	2.23116	-3.03669	0.000127213	0.00131363	Up-regulated
ANKRD34B	340120	1.67655	-0.0653581	0.000138377	0.00139779	Up-regulated
C21orf29	54084	2.13504	-1.61491	0.000168695	0.00164247	Up-regulated
SEL1L2	80343	2.23648	-2.30391	0.000170175	0.00165204	Up-regulated
TBX18	9096	2.1077	-0.526766	0.000172302	0.00167025	Up-regulated
PLA2G4D	283748	1.6796	-2.99481	0.000181403	0.00173569	Up-regulated
AADAC	13	1.86231	-2.6011	0.000185431	0.001763	Up-regulated
CD164L2	388611	1.71102	-2.6691	0.000192891	0.00181519	Up-regulated
COL3A1	1281	1.50824	2.48788	0.000200213	0.0018664	Up-regulated
CYB5R2	51700	1.7045	-0.222076	0.000213651	0.00196052	Up-regulated
CTNNA2	1496	2.40308	-2.43238	0.000216357	0.00197897	Up-regulated
STOX2	56977	1.51191	1.48174	0.000219328	0.00199881	Up-regulated
PRL	5617	2.25657	-1.21409	0.000230123	0.00208008	Up-regulated
PRELP	5549	1.64659	-1.01244	0.000244324	0.00217979	Up-regulated
LRRC15	131578	2.05699	-2.7197	0.000246886	0.00220163	Up-regulated
PCDHA1	56147	1.64274	-2.80349	0.000264982	0.00232457	Up-regulated
KRT19	3880	1.95198	-3.26217	0.000285772	0.00245088	Up-regulated
FAM5B	57795	2.61498	-0.221158	0.000290141	0.00248044	Up-regulated
SALL3	27164	1.96969	-3.13308	0.000322787	0.0026862	Up-regulated
CHRM2	1129	2.22342	-2.91247	0.000327674	0.0027179	Up-regulated
TWIST1	7291	1.79012	0.0261331	0.000342721	0.00280536	Up-regulated
ABCA8	10351	1.66176	0.411325	0.000354235	0.00287716	Up-regulated
KRT4	3851	2.15874	-3.1421	0.000362416	0.00292455	Up-regulated
HMSD	284293	2.55228	-2.69242	0.00036371	0.00293381	Up-regulated
CNN1	1264	1.58268	-2.70964	0.000366331	0.00294969	Up-regulated
SMYD1	150572	1.53548	-3.14823	0.000368181	0.00296148	Up-regulated
CACNA2D1	781	2.02539	-2.18448	0.000371866	0.00298031	Up-regulated
CPA4	51200	1.6556	-3.08788	0.0003805	0.00302519	Up-regulated
IGFBPL1	347252	1.71211	-3.02912	0.000395881	0.00313	Up-regulated
DKFZp566F0947	94023	1.65388	-3.11198	0.000398059	0.00314166	Up-regulated
GRK1	6011	1.54866	-2.98816	0.000405601	0.00319419	Up-regulated
DES	1674	1.65984	0.281041	0.000496642	0.00375563	Up-regulated
STRA6	64220	2.05957	-1.88214	0.00053619	0.00398644	Up-regulated
MUM1L1	139221	2.11547	-3.17617	0.000554559	0.00410008	Up-regulated
LOC158696	158696	2.01305	-1.62595	0.000567436	0.00416812	Up-regulated
MT1L	4500	1.55369	-1.91452	0.000575837	0.00421489	Up-regulated
LOC201651	201651	1.57346	-1.03612	0.00058174	0.00424552	Up-regulated
TCF23	150921	2.35382	-3.0984	0.000585843	0.00426495	Up-regulated
MARCO	8685	1.59384	2.68016	0.000599492	0.00434528	Up-regulated
C6orf138	442213	2.08781	-1.85203	0.000625758	0.00450624	Up-regulated
NMU	10874	2.17444	0.366262	0.000632312	0.0045419	Up-regulated
?	391343	2.39289	-2.4158	0.000701223	0.00491299	Up-regulated
RP1	6101	1.86031	-3.1257	0.00070343	0.00492327	Up-regulated
GPC3	2719	1.64037	-0.865272	0.000712753	0.00497629	Up-regulated
DOK5	55816	1.73971	-2.61116	0.000770305	0.00527831	Up-regulated
FIBIN	387758	2.10055	-3.14683	0.000799228	0.00544655	Up-regulated
C8B	732	1.51482	-3.28628	0.000807997	0.0054913	Up-regulated
PTCHD3	374308	2.03126	-2.3468	0.0009174	0.00609837	Up-regulated
CCDC85A	114800	1.58063	-1.35057	0.000943808	0.00623164	Up-regulated
SLC17A2	10246	2.479	-1.4943	0.000956101	0.0062982	Up-regulated
EMILIN3	90187	1.75982	-2.55189	0.00101471	0.00660943	Up-regulated
PVALB	5816	1.76416	-2.96594	0.00102697	0.00667224	Up-regulated
PCDHA3	56145	1.62232	-2.38099	0.00106403	0.00684486	Up-regulated
ADRA1B	147	1.51727	-3.12391	0.00108418	0.00693125	Up-regulated
BDKRB1	623	1.78178	-3.19289	0.0010857	0.00693651	Up-regulated
NPHS2	7827	2.17889	-2.97019	0.00110574	0.00704198	Up-regulated
MAPK4	5596	1.7532	-3.05639	0.00110858	0.00705018	Up-regulated
PCDHA2	56146	1.75029	-2.48883	0.00111805	0.00709319	Up-regulated
KLHL1	57626	1.89655	-3.23165	0.00118517	0.00739703	Up-regulated
ZSCAN4	201516	1.73226	-1.23956	0.00127063	0.00781746	Up-regulated
CD207	50489	1.69489	-2.23706	0.00139332	0.00838706	Up-regulated
ST8SIA3	51046	1.94407	-3.0976	0.00140966	0.00846394	Up-regulated
PRNT	149830	1.81073	-3.28984	0.00144002	0.00858928	Up-regulated
BARX1	56033	1.55054	-3.11241	0.00173255	0.00993017	Up-regulated
C20orf186	149954	1.7655	-3.12487	0.00174182	0.00996899	Up-regulated
LOC100144604	100144604	1.50646	-3.00268	0.00176258	0.0100618	Up-regulated
PAK7	57144	2.01901	-3.06061	0.00197602	0.0109378	Up-regulated
KCNV1	27012	2.08271	-3.05138	0.00197767	0.0109419	Up-regulated
DKK1	22943	1.98357	-0.811933	0.00200769	0.0110742	Up-regulated
SLCO1B3	28234	1.8541	-2.69388	0.00208568	0.0113941	Up-regulated
RXFP3	51289	1.73731	-3.09072	0.00210591	0.01147	Up-regulated
IL22RA1	58985	1.50926	-3.00439	0.00219814	0.0118462	Up-regulated
DMRT1	1761	1.68582	-2.95283	0.0023249	0.0123297	Up-regulated
OR4F5	79501	1.88751	-3.07655	0.00246451	0.0128881	Up-regulated
GABRG1	2565	1.71277	-2.63891	0.00250073	0.0130399	Up-regulated
PDCL2	132954	1.66277	-3.16838	0.00251477	0.0130926	Up-regulated
GAB4	128954	2.07974	-0.39065	0.00258394	0.0133443	Up-regulated
C12orf56	115749	1.59635	-3.05589	0.00260587	0.0134345	Up-regulated
SERPINA5	5104	1.50319	-2.82074	0.00266952	0.0136874	Up-regulated
HNF4G	3174	2.20977	-2.25751	0.00268742	0.0137579	Up-regulated
ST8SIA2	8128	1.97715	-2.62627	0.00286971	0.0144463	Up-regulated
TRDN	10345	2.14928	-0.869457	0.00290962	0.0145882	Up-regulated
ABCC8	6833	1.73437	-1.5395	0.00334753	0.0162527	Up-regulated
WNT7B	7477	1.80561	0.948824	0.00354054	0.016983	Up-regulated
APOA4	337	1.56084	-3.17729	0.00463753	0.0207384	Up-regulated
NTS	4922	2.04624	-2.5881	0.00512102	0.0223932	Up-regulated
OR5AU1	390445	1.63397	-2.95545	0.00532817	0.0230413	Up-regulated
FAM155B	27112	1.73463	0.217044	0.00533398	0.0230565	Up-regulated
DVWA	344875	1.63281	-2.80357	0.00537776	0.0231955	Up-regulated
C21orf130	284835	1.67985	-2.60799	0.00541349	0.0233042	Up-regulated
BHLHE23	128408	1.53738	-1.8125	0.00605715	0.0253899	Up-regulated
HTR1B	3351	1.87341	-1.34802	0.00688408	0.0279854	Up-regulated
PADI3	51702	1.62999	1.48252	0.00695079	0.0281772	Up-regulated
OVCH1	341350	1.55671	-2.34139	0.00918584	0.0349753	Up-regulated
KCNJ3	3760	1.54154	-2.54888	0.00974104	0.0365312	Up-regulated
SLITRK6	84189	1.76924	0.425035	0.0101938	0.0378024	Up-regulated
PCDH20	64881	1.72304	-1.46361	0.0110419	0.0403178	Up-regulated
GRIN2B	2904	1.61586	-2.91352	0.0112709	0.0409665	Up-regulated
FGF10	2255	1.80779	-1.4214	0.0129187	0.0454157	Up-regulated
AQP2	359	1.5493	-3.09646	0.0138257	0.0476963	Up-regulated
WNK3	65267	-4.79786	1.95821	4.17704e-22	4.16451e-18	Down-regulated
C4orf49	84709	-2.90043	-0.463245	7.86932e-15	6.03516e-12	Down-regulated
PNMA5	114824	-2.72615	2.28809	1.86135e-14	1.1247e-11	Down-regulated
GPR128	84873	-5.77257	-0.423853	4.29576e-13	1.74811e-10	Down-regulated
EMX2	2018	-5.46478	0.474167	5.35927e-13	2.09537e-10	Down-regulated
KLHL13	90293	-1.73715	3.60881	1.24804e-12	4.14766e-10	Down-regulated
FAM189A1	23359	-2.52458	-0.834364	3.37278e-12	9.74685e-10	Down-regulated
EMX2OS	196047	-3.14819	0.845642	3.75093e-12	1.05343e-09	Down-regulated
MEGF10	84466	-2.21396	2.21102	1.35573e-11	3.29674e-09	Down-regulated
EPHB1	2047	-2.49899	0.401874	1.83023e-11	4.1948e-09	Down-regulated
GLYATL2	219970	-2.42494	-1.05164	2.0835e-11	4.66798e-09	Down-regulated
RHOXF2B	727940	-1.81145	0.118781	4.93182e-11	9.64123e-09	Down-regulated
CDH6	1004	-4.11086	1.82084	9.64065e-11	1.68627e-08	Down-regulated
PAX2	5076	-5.78694	-0.703783	1.02348e-10	1.73043e-08	Down-regulated
FOXF2	2295	-6.3284	1.35611	1.99197e-10	3.10312e-08	Down-regulated
CDO1	1036	-3.13909	-0.15884	2.69708e-10	4.01342e-08	Down-regulated
GDA	9615	-4.87081	-0.109429	3.9554e-10	5.55427e-08	Down-regulated
SHOX2	6474	-2.98813	-0.00289362	5.45151e-10	7.15152e-08	Down-regulated
NPY2R	4887	-7.37807	-0.452232	7.5095e-10	9.30059e-08	Down-regulated
SORCS1	114815	-2.21259	2.06106	1.14176e-09	1.27188e-07	Down-regulated
TLL2	7093	-2.43526	0.429008	2.47495e-09	2.51789e-07	Down-regulated
SHD	56961	-2.62351	2.55175	2.92695e-09	2.86095e-07	Down-regulated
FOXL1	2300	-4.28765	-1.06783	3.05039e-09	2.95265e-07	Down-regulated
AGR2	10551	-3.52281	0.681845	4.23619e-09	3.77097e-07	Down-regulated
FOXQ1	94234	-6.16987	-0.854175	4.94012e-09	4.28287e-07	Down-regulated
GSX1	219409	-5.27495	-2.42658	5.24793e-09	4.5105e-07	Down-regulated
NKAIN1	79570	-3.19739	-0.268554	5.49961e-09	4.66648e-07	Down-regulated
RAG1	5896	-1.54086	2.32069	7.46547e-09	6.05128e-07	Down-regulated
FOXF1	2294	-5.11049	-0.871357	1.16631e-08	8.5501e-07	Down-regulated
FOXC2	2303	-3.9749	-1.69896	1.57411e-08	1.08234e-06	Down-regulated
BIRC7	79444	-4.03461	-0.817823	2.41514e-08	1.54352e-06	Down-regulated
SCT	6343	-2.02743	-1.80758	2.85881e-08	1.78698e-06	Down-regulated
OVCH2	341277	-4.68882	-2.45051	4.25484e-08	2.49534e-06	Down-regulated
EPYC	1833	-5.86808	-0.678113	5.39471e-08	3.04466e-06	Down-regulated
CTAG2	30848	-4.63169	-1.98509	5.47006e-08	3.07248e-06	Down-regulated
SLC7A3	84889	-3.68192	-1.73369	6.37596e-08	3.49277e-06	Down-regulated
GATM	2628	-1.6092	3.96791	7.46514e-08	3.9484e-06	Down-regulated
LRCH2	57631	-3.45904	-1.78421	1.01127e-07	5.02862e-06	Down-regulated
LGR5	8549	-2.09729	-1.79192	1.01885e-07	5.05367e-06	Down-regulated
NKX2-5	1482	-3.98163	-2.4514	1.08223e-07	5.30215e-06	Down-regulated
IGLL1	3543	-1.63935	5.9753	1.4009e-07	6.52662e-06	Down-regulated
ONECUT1	3175	-3.71396	-2.6306	1.73954e-07	7.85515e-06	Down-regulated
PCDH9	5101	-1.81903	2.86542	1.91704e-07	8.57079e-06	Down-regulated
NTN4	59277	-2.02252	-0.340109	2.25465e-07	9.51025e-06	Down-regulated
LOC84740	84740	-2.13863	1.96473	2.83522e-07	1.14211e-05	Down-regulated
OR5P2	120065	-3.28367	-3.05356	3.07952e-07	1.22462e-05	Down-regulated
C18orf26	284254	-3.2098	-1.34841	3.12944e-07	1.2371e-05	Down-regulated
ST18	9705	-2.34506	4.35349	3.38463e-07	1.31053e-05	Down-regulated
DCAF4L2	138009	-3.75494	-2.85466	3.67461e-07	1.393e-05	Down-regulated
HOXC10	3226	-3.19515	-2.09013	3.837e-07	1.4394e-05	Down-regulated
MYO18B	84700	-3.35446	3.69499	4.29023e-07	1.57545e-05	Down-regulated
PRG3	10394	-2.90654	-1.02379	4.6512e-07	1.67108e-05	Down-regulated
SEMA3D	223117	-2.06557	-0.505103	4.97415e-07	1.76491e-05	Down-regulated
LILRA4	23547	-1.88171	2.20626	5.52938e-07	1.92755e-05	Down-regulated
LOC643763	643763	-2.97383	-1.20855	5.93885e-07	2.0488e-05	Down-regulated
LAMA2	3908	-1.74871	-0.910224	6.87709e-07	2.30082e-05	Down-regulated
FAM160A1	729830	-1.82994	-0.053986	7.03562e-07	2.34207e-05	Down-regulated
PRKG2	5593	-2.10218	1.43377	7.51553e-07	2.44869e-05	Down-regulated
WSCD2	9671	-2.43642	-1.74159	8.06933e-07	2.58686e-05	Down-regulated
SLC30A8	169026	-3.66599	-1.86969	8.18869e-07	2.60835e-05	Down-regulated
EYA1	2138	-1.87998	-0.154379	8.99677e-07	2.80744e-05	Down-regulated
C3orf72	401089	-3.1349	-2.1496	9.63379e-07	2.95991e-05	Down-regulated
MAEL	84944	-1.76044	-0.963343	1.22984e-06	3.59047e-05	Down-regulated
PLXNA4	91584	-1.50362	2.55932	1.569e-06	4.35735e-05	Down-regulated
BEND7	222389	-2.33136	0.945704	2.34465e-06	5.97856e-05	Down-regulated
FAM150B	285016	-1.64613	-1.2674	2.63836e-06	6.56791e-05	Down-regulated
EDIL3	10085	-2.64336	1.7299	3.10254e-06	7.46464e-05	Down-regulated
ZDHHC8P1	150244	-1.98423	-0.748393	3.17108e-06	7.55452e-05	Down-regulated
PCDHB9	56127	-1.75367	-0.472246	3.43709e-06	8.01585e-05	Down-regulated
SLC6A2	6530	-3.28622	-2.50551	6.44871e-06	0.000133113	Down-regulated
OPALIN	93377	-2.52137	2.23343	6.78873e-06	0.000138412	Down-regulated
AASS	10157	-1.58584	3.0119	7.5629e-06	0.000150203	Down-regulated
IGFL2	147920	-3.35657	-2.72181	8.03483e-06	0.000157288	Down-regulated
CUX2	23316	-1.52401	1.83555	8.28616e-06	0.000160569	Down-regulated
CYP27C1	339761	-2.67603	-1.32936	8.40201e-06	0.000162239	Down-regulated
CLEC14A	161198	-1.58654	2.09877	8.66747e-06	0.000166394	Down-regulated
SLC5A12	159963	-4.14258	-1.54092	8.87773e-06	0.00017005	Down-regulated
CASR	846	-2.22064	-1.96784	9.30505e-06	0.000176426	Down-regulated
ARSI	340075	-2.47145	-2.7943	9.62045e-06	0.000180858	Down-regulated
DNTT	1791	-2.42001	6.88257	9.76869e-06	0.000182556	Down-regulated
MIPOL1	145282	-1.78061	-1.29838	9.87381e-06	0.000183832	Down-regulated
COL21A1	81578	-2.26919	-1.02863	1.06924e-05	0.000196143	Down-regulated
PCDHB11	56125	-1.81147	-1.19008	1.13266e-05	0.000205694	Down-regulated
SFTPA1	653509	-1.65398	-2.30168	1.17327e-05	0.000211162	Down-regulated
CXorf22	170063	-2.10595	-1.19211	1.23246e-05	0.000218835	Down-regulated
IL23R	149233	-1.571	-1.53399	1.27368e-05	0.00022436	Down-regulated
C1orf87	127795	-3.24961	-2.90452	1.45068e-05	0.000246184	Down-regulated
WDR72	256764	-2.9629	-1.09504	1.47349e-05	0.000249206	Down-regulated
FLJ16779	100192386	-2.98403	-2.07536	1.54111e-05	0.000258015	Down-regulated
OTX1	5013	-1.62041	-1.83813	1.60066e-05	0.000264872	Down-regulated
BMPR1B	658	-1.8477	0.52536	1.73614e-05	0.000282602	Down-regulated
LOC284551	284551	-1.74019	1.62875	1.78532e-05	0.00028966	Down-regulated
NEUROG1	4762	-2.06951	-3.04409	2.04894e-05	0.000324253	Down-regulated
ARNT2	9915	-1.98239	-0.470603	2.05419e-05	0.000324569	Down-regulated
NKAIN3	286183	-2.87749	-3.08649	2.11509e-05	0.000332872	Down-regulated
HOXC9	3225	-2.48758	-2.53187	2.17807e-05	0.0003401	Down-regulated
B4GALNT1	2583	-2.20027	-1.92861	2.23376e-05	0.000346894	Down-regulated
ROBO2	6092	-3.28305	0.390609	2.25403e-05	0.000349221	Down-regulated
VWA2	340706	-2.24819	0.10714	2.25575e-05	0.000349221	Down-regulated
CAPSL	133690	-1.89828	-2.87895	2.28557e-05	0.000353289	Down-regulated
STEAP2	261729	-1.81714	-1.21707	2.34072e-05	0.00035986	Down-regulated
PPM1J	333926	-1.59058	0.545937	2.39823e-05	0.000367005	Down-regulated
SP9	100131390	-3.08331	-2.9581	2.57839e-05	0.000389493	Down-regulated
MPPED2	744	-1.94068	0.120886	2.60972e-05	0.000392656	Down-regulated
CDK5R2	8941	-2.28531	-3.03259	2.62407e-05	0.000394303	Down-regulated
CLEC4C	170482	-2.37089	1.42746	3.10565e-05	0.000452806	Down-regulated
NOS2	4843	-1.98813	-1.87916	3.10878e-05	0.000452806	Down-regulated
ZNF385D	79750	-2.13215	-0.00560666	3.12179e-05	0.000454038	Down-regulated
RNF17	56163	-2.51737	-2.86605	3.13411e-05	0.000454833	Down-regulated
ERBB4	2066	-2.65126	-2.25919	3.62901e-05	0.000511757	Down-regulated
TMEM98	26022	-1.81148	0.642069	3.79336e-05	0.000528209	Down-regulated
CCDC60	160777	-2.31164	-2.84941	4.12939e-05	0.00056591	Down-regulated
NKAIN4	128414	-3.2168	-2.07364	4.32822e-05	0.000586309	Down-regulated
KCNA7	3743	-2.28841	-2.47303	4.39228e-05	0.000593776	Down-regulated
LAMB4	22798	-2.56854	-1.60453	4.76079e-05	0.000629928	Down-regulated
HOXD13	3239	-2.75898	-3.05316	4.87002e-05	0.000640556	Down-regulated
PRSS48	345062	-1.84777	-2.95299	5.17204e-05	0.000666373	Down-regulated
PCDHB12	56124	-1.58936	-1.37381	5.20176e-05	0.000668349	Down-regulated
HFM1	164045	-2.21679	-0.816528	5.2087e-05	0.000668349	Down-regulated
LOC340074	340074	-2.23718	-2.87965	5.26569e-05	0.000672632	Down-regulated
NOVA1	4857	-3.08904	-0.520407	5.35678e-05	0.000680345	Down-regulated
CSN1S1	1446	-1.85349	-1.86027	5.44665e-05	0.000686946	Down-regulated
LOC116437	116437	-1.6845	0.424665	5.69676e-05	0.000709958	Down-regulated
DPPA3	359787	-1.98581	-2.55432	5.92774e-05	0.000732337	Down-regulated
PHEX	5251	-1.5549	-0.979975	6.22516e-05	0.000760133	Down-regulated
PRKG1	5592	-2.43683	-0.765507	6.42815e-05	0.000779668	Down-regulated
OR5P3	120066	-2.73084	-3.13953	6.60533e-05	0.000794392	Down-regulated
BMPER	168667	-1.62371	-0.928837	6.76603e-05	0.000808356	Down-regulated
PCDH10	57575	-3.27643	0.502032	6.83552e-05	0.000812279	Down-regulated
HBE1	3046	-2.10461	0.28523	7.07562e-05	0.000832656	Down-regulated
CARD17	440068	-1.95827	-2.18086	7.11845e-05	0.000836563	Down-regulated
MAOB	4129	-2.08113	0.411649	7.167e-05	0.00083976	Down-regulated
FAM181B	220382	-2.03608	-2.74493	7.20565e-05	0.000841714	Down-regulated
CT45A6	541465	-3.93644	-0.844848	7.58747e-05	0.000874027	Down-regulated
MAG	4099	-1.61659	-1.98778	7.62509e-05	0.000877348	Down-regulated
CGA	1081	-2.66	-3.13552	8.04158e-05	0.000918224	Down-regulated
POM121L2	94026	-2.29689	-2.61136	8.80546e-05	0.000990304	Down-regulated
ST6GALNAC5	81849	-2.30136	-1.50181	8.92631e-05	0.000998825	Down-regulated
NPAS3	64067	-1.94272	-2.15839	9.04418e-05	0.00100862	Down-regulated
PROX1	5629	-2.62056	-1.85378	9.2958e-05	0.00102977	Down-regulated
PMCHL2	5370	-2.01201	-3.22978	9.33388e-05	0.00103341	Down-regulated
TSG1	643432	-2.31545	-3.03799	9.69716e-05	0.00106301	Down-regulated
CDH9	1007	-2.76492	2.65591	9.85183e-05	0.00107543	Down-regulated
HOXC6	3223	-2.12289	-1.4608	0.000105244	0.00113341	Down-regulated
EN2	2020	-2.43671	-2.89649	0.000108184	0.00115512	Down-regulated
POF1B	79983	-1.89768	-0.155705	0.000108995	0.00115974	Down-regulated
DNAJC5B	85479	-1.64848	0.143291	0.000116086	0.0012228	Down-regulated
FLJ37543	285668	-1.92776	-2.07525	0.000130132	0.00133234	Down-regulated
CFTR	1080	-2.84049	-2.94165	0.000144703	0.00145066	Down-regulated
CTXN3	613212	-2.24739	-3.06766	0.000176807	0.00170398	Down-regulated
PCSK2	5126	-2.12956	-2.62495	0.00020045	0.00186775	Down-regulated
LOC153328	153328	-2.09913	-2.91034	0.00020387	0.00189175	Down-regulated
CXorf59	286464	-2.06845	-2.1329	0.000218027	0.00199059	Down-regulated
UNC5C	8633	-2.04849	1.22703	0.000220178	0.00200473	Down-regulated
THSD7A	221981	-1.92034	3.68221	0.000221777	0.00201745	Down-regulated
DUSP26	78986	-1.64752	-2.09929	0.000230637	0.00208284	Down-regulated
PPP1R3A	5506	-2.23814	-3.19206	0.00025065	0.00222725	Down-regulated
ACE2	59272	-1.78323	-1.98846	0.000267432	0.00233885	Down-regulated
ROR1	4919	-1.82868	-0.893727	0.000274858	0.00238183	Down-regulated
CDH7	1005	-2.28888	-2.4399	0.000286839	0.00245792	Down-regulated
C11orf41	25758	-2.2371	0.456703	0.000296193	0.00252074	Down-regulated
SH3GL3	6457	-2.21494	-2.09126	0.000297161	0.00252682	Down-regulated
SPINK5	11005	-1.55811	-3.02769	0.00030225	0.00256027	Down-regulated
AJAP1	55966	-2.26701	-1.19335	0.000303886	0.00256593	Down-regulated
KIAA1644	85352	-1.73773	0.0540047	0.000306947	0.00258141	Down-regulated
ARPP21	10777	-2.02814	2.79045	0.00032077	0.00267249	Down-regulated
NCRNA00158	54072	-1.67936	-2.54947	0.000332331	0.00274511	Down-regulated
ESRP1	54845	-1.69921	-1.81176	0.000350807	0.00285514	Down-regulated
HTR2C	3358	-2.82542	-2.95798	0.000364774	0.00294001	Down-regulated
FOLH1	2346	-1.69461	-1.12232	0.000371804	0.00298031	Down-regulated
ASXL3	80816	-1.97739	-2.49644	0.000378422	0.00301829	Down-regulated
OR5E1P	26343	-1.93899	-3.25706	0.000416271	0.00326403	Down-regulated
POU1F1	5449	-2.73297	-0.893055	0.000417439	0.00327062	Down-regulated
TCEAL7	56849	-2.21726	-2.86053	0.000454243	0.0034931	Down-regulated
CNTNAP5	129684	-3.07135	-0.966786	0.000488255	0.00370628	Down-regulated
GIPC2	54810	-1.61793	-0.575292	0.000491665	0.00372484	Down-regulated
GABRB2	2561	-2.43375	-0.104099	0.000546085	0.00404643	Down-regulated
KCND2	3751	-2.44098	-2.64819	0.000551907	0.0040835	Down-regulated
TGM7	116179	-1.95938	-3.16748	0.000561739	0.00414087	Down-regulated
TPO	7173	-2.25618	-0.485761	0.000641755	0.00460144	Down-regulated
GPR158	57512	-2.48173	-2.4715	0.000668774	0.00474399	Down-regulated
EMID2	136227	-1.66758	-1.33823	0.000691709	0.00486343	Down-regulated
OSBPL6	114880	-1.5022	0.916539	0.000737188	0.00510755	Down-regulated
MLPH	79083	-1.86516	-2.88792	0.000748676	0.00516739	Down-regulated
PTH2	113091	-1.95746	-3.21813	0.000773965	0.00529792	Down-regulated
CAPN13	92291	-1.5531	-2.16885	0.00081111	0.00550495	Down-regulated
HOXC8	3224	-1.77391	-2.74344	0.000888235	0.00594404	Down-regulated
C1orf141	400757	-2.31438	-0.967787	0.000900888	0.00601396	Down-regulated
CD177	57126	-1.64201	0.973545	0.000941312	0.00621721	Down-regulated
RHCG	51458	-1.68388	-2.66107	0.00101243	0.00660167	Down-regulated
LRAT	9227	-1.82482	-2.46384	0.00102761	0.00667224	Down-regulated
STATH	6779	-2.66776	-2.38423	0.00124377	0.00767826	Down-regulated
BARX2	8538	-2.49015	-2.72419	0.00126974	0.00781436	Down-regulated
LOC440173	440173	-1.55062	-3.18277	0.00131213	0.00799874	Down-regulated
GRM4	2914	-1.50092	-1.40347	0.00139304	0.00838706	Down-regulated
LGSN	51557	-1.55579	0.669553	0.00152232	0.00898077	Down-regulated
SLC44A5	204962	-1.66757	1.05794	0.00176851	0.0100755	Down-regulated
KRT5	3852	-2.10202	-2.01855	0.00178532	0.0101422	Down-regulated
LOC339535	339535	-1.96355	-2.16388	0.0018296	0.0103232	Down-regulated
OR4D5	219875	-1.56318	-3.29286	0.00195863	0.0108637	Down-regulated
RIMBP2	23504	-1.94899	-0.0964411	0.00197447	0.0109334	Down-regulated
?	553137	-2.0828	-3.17523	0.0020358	0.0111951	Down-regulated
HOXA13	3209	-1.9085	-0.460003	0.00204151	0.0112081	Down-regulated
RIPPLY2	134701	-1.50009	-3.31252	0.00210086	0.0114488	Down-regulated
HOXC12	3228	-1.53677	-3.31582	0.00213345	0.0115852	Down-regulated
LOC283761	283761	-1.76665	-1.29886	0.00223971	0.012015	Down-regulated
CLCA1	1179	-2.3047	-2.80858	0.00224738	0.0120452	Down-regulated
NRG1	3084	-1.54601	-0.235567	0.00246032	0.0128763	Down-regulated
CXorf30	645090	-1.64599	-1.99882	0.00250886	0.0130754	Down-regulated
ASCL4	121549	-1.71792	-2.70433	0.00254817	0.0132147	Down-regulated
FOXL2	668	-1.64794	-2.70028	0.00280526	0.0142044	Down-regulated
OPCML	4978	-1.991	-2.6088	0.00293274	0.0146723	Down-regulated
ELAVL4	1996	-1.535	-1.79994	0.00307457	0.0152467	Down-regulated
IL1RAPL1	11141	-1.78179	-3.06203	0.00317038	0.015567	Down-regulated
SBK2	646643	-1.92367	-2.84343	0.00345483	0.0166721	Down-regulated
ADCY8	114	-1.6989	-3.24313	0.00345666	0.0166738	Down-regulated
LMO1	4004	-1.65929	-1.52231	0.00384268	0.0180378	Down-regulated
LCN6	158062	-1.68329	-1.05323	0.00389552	0.0182126	Down-regulated
PIWIL1	9271	-2.21352	-3.03846	0.00400333	0.0185556	Down-regulated
CHST8	64377	-1.5979	-1.70968	0.00427023	0.0195115	Down-regulated
C12orf77	196415	-1.68353	-3.03095	0.00438073	0.0198819	Down-regulated
RAG2	5897	-1.79251	0.346376	0.00438441	0.019892	Down-regulated
DDX25	29118	-1.51106	-2.75571	0.00497959	0.021919	Down-regulated
SPANXN3	139067	-1.67902	-3.17771	0.00512567	0.0223988	Down-regulated
FREM1	158326	-1.52047	2.40617	0.00515434	0.0224896	Down-regulated
MAGEA1	4100	-2.58086	-2.52368	0.0053014	0.0229604	Down-regulated
PHF21B	112885	-1.69722	-2.73585	0.00547045	0.0234481	Down-regulated
TTTY9B	425057	-1.61537	-3.21481	0.00561617	0.0239492	Down-regulated
GABRG2	2566	-2.62681	-2.00333	0.00572067	0.0242909	Down-regulated
OLFM3	118427	-1.66515	-2.36025	0.00573418	0.0243121	Down-regulated
CREG2	200407	-1.52308	-1.03465	0.00587102	0.0247658	Down-regulated
FGF6	2251	-1.61391	-3.02647	0.00667367	0.0273813	Down-regulated
NBPF4	148545	-1.68485	-0.832123	0.00744784	0.0297544	Down-regulated
LHX9	56956	-1.54087	-3.26544	0.00907573	0.0347019	Down-regulated
HEATR7B2	133558	-1.54749	-3.27387	0.00938238	0.0354522	Down-regulated
CTAG1B	1485	-1.63897	-2.96791	0.00975421	0.03656	Down-regulated
SGCZ	137868	-1.90314	-3.11979	0.00989951	0.0369564	Down-regulated
NAP1L6	645996	-1.62968	-2.91714	0.0110012	0.0402042	Down-regulated
GREM1	26585	-1.8194	1.08364	0.0111385	0.0406035	Down-regulated
HOXC11	3227	-1.65702	-3.1325	0.0119071	0.0426643	Down-regulated
