# Supplementary material for: Integrated analysis reveals distinct molecular, clinical, and immunological features of B7‐H3 in acute myeloid leukemia
Source: Cancer Med. 2021 Sep 25;10(21):7831–46. doi: 10.1002/cam4.4284 (PMC8559480; doi:10.1002/cam4.4284)
Supplement: Supplementary file 3 — Data S2 [file CAM4-10-7831-s003.xlsx]

## Sheet: Angelova et al
Supplementary Data 2. Differentially enriched immune populations between AML patients with high and low B7-H3 expression, across different gene signature and data sources.
TCGA	Cell type	logFC	P value	FDR	GSE10358	Cell type	logFC	P value	FDR	GSE13159	Cell type	logFC	P value	FDR
	Th17	0.0552202	1.4934e-07	4.62953e-06		Th17	0.0749025	2.50548e-07	7.767e-06		Th2	-0.0141506	0.00224782	0.0390545
	NK56_dim	0.0892875	1.32194e-06	1.60668e-05		NK56_dim	0.0346593	3.88706e-05	0.000602495		TGD	0.0177348	0.00388147	0.0390545
	Eosinophil	0.0775317	1.55485e-06	1.60668e-05		Monocytes	0.0240864	0.000624483	0.00645299		iDC	0.0228517	0.00390545	0.0390545
	Neutrophils	0.109646	3.2769e-06	2.5396e-05		Macrophages	0.0621295	0.000867931	0.00672646
	Mast_cells	0.0458891	2.6549e-05	0.000129391		NK56_bright	-0.0338052	0.00291134	0.0146693
	NK56_bright	0.0993791	2.70573e-05	0.000129391		Th2	-0.0377173	0.00344604	0.0146693
	MDSC	0.0694712	2.92173e-05	0.000129391		T_cells	0.0353534	0.0038237	0.0146693
	Memory_B_cells	-0.0523804	0.000185369	0.000718304		Eosinophil	0.0320476	0.00399562	0.0146693
	Macrophages	0.0703534	0.000246202	0.00084803		Memory_B_cells	-0.0269311	0.00425884	0.0146693
	DC	0.0620678	0.00132228	0.00409905		DC	0.0446554	0.00885459	0.0263398
	Monocytes	0.0925863	0.00229458	0.00646655		Mast_cells	0.0295435	0.00934637	0.0263398
	Activated_CD4	-0.114006	0.00332926	0.00817823		Activated_CD8	-0.0206595	0.0113709	0.0293748
	NK	0.0669437	0.00342958	0.00817823		Neutrophils	0.0303082	0.017611	0.0419954
	Th1	0.0546614	0.00875116	0.0193776
	Effector_memory_CD4	-0.0553045	0.0116528	0.0240825
	TGD	0.0589214	0.0143285	0.0277614
	iDC	0.0304807	0.0157107	0.0286489
	T_cells	0.0420192	0.0275002	0.0473614

## Sheet: Bindea et al
TCGA	Cell type	logFC	P value	FDR	GSE10358	Cell type	logFC	P value	FDR	GSE13159	Cell type	logFC	P value	FDR
	T helper cells	-0.0667153	7.11765e-05	0.00156588		Eosinophils	0.0385546	1.27553e-06	2.67861e-05		iDC	0.0200248	0.000310496	0.00424957
	Th17 cells	0.109568	0.000228988	0.00251887		TFH	-0.0299171	2.95905e-05	0.0003107		Tgd	0.0516661	0.000386325	0.00424957
	Macrophages	0.0574538	0.000457146	0.00335241		Th1 cells	0.0474233	5.12262e-05	0.000358584		Macrophages	0.019721	0.00278558	0.0180585
	iDC	0.0551782	0.00112881	0.00620845		T helper cells	-0.016153	0.000135793	0.000712914		DC	0.0328388	0.00328337	0.0180585
	Th2 cells	-0.0590842	0.00152262	0.00669954		NK cells	-0.0220671	0.000308711	0.00116039
	Tcm	-0.0588127	0.0022777	0.00788304		DC	0.0574905	0.00033154	0.00116039
	Neutrophils	0.0914576	0.00250824	0.00788304		Neutrophils	0.0533177	0.000443371	0.00133011
	Eosinophils	0.033123	0.00294665	0.00810328		Tcm	-0.0180657	0.00200929	0.00527439
	DC	0.0607688	0.00746479	0.0182473		B cells	-0.0348319	0.00314154	0.00733026
	B cells	-0.0481172	0.00898996	0.0192028		Cytotoxic cells	0.0347268	0.00442207	0.00928635
	NK CD56dim cells	0.0759539	0.00960142	0.0192028		Tem	0.0229401	0.012516	0.0238942
						Th17 cells	0.0706354	0.0183827	0.0321698

## Sheet: Charoentong et al
TCGA	Cell type	logFC	P value	FDR	GSE10358	Cell type	logFC	P value	FDR	GSE13159	Cell type	logFC	P value	FDR
	Central memory CD4 T cell	0.102853	2.51373e-08	7.03845e-07		CD56dim natural killer cell	0.0309864	6.95254e-08	1.94671e-06		Monocyte	0.0319755	0.000180194	0.00504544
	Type 17 T helper cell	0.0587741	1.09341e-06	1.53077e-05		Central memory CD8 T cell	0.036379	4.11444e-06	5.76022e-05		T follicular helper cell	0.0148247	0.00191645	0.0268302
	Macrophage	0.12456	1.75555e-06	1.63851e-05		Mast cell	0.0437344	9.5458e-05	0.000890941
	CD56dim natural killer cell	0.0835021	5.88683e-06	3.57732e-05		Activated dendritic cell	0.0347304	0.000572768	0.00400937
	Mast cell	0.0898013	6.38807e-06	3.57732e-05		Central memory CD4 T cell	0.0163949	0.00190907	0.0106908
	MDSC	0.14522	5.13398e-05	0.000239586		Type 2 T helper cell	-0.0278263	0.00295246	0.0137781
	Regulatory T cell	0.07367	0.000116838	0.00046336		Eosinophil	0.0331923	0.00378046	0.0142618
	Plasmacytoid dendritic cell	0.0574573	0.000132389	0.00046336		Memory B cell	-0.0239185	0.00407481	0.0142618
	Memory B cell	-0.0606501	0.00015752	0.000490062		Macrophage	0.0465595	0.00526734	0.0163873
	Monocyte	0.0963962	0.000278982	0.000781148		Gamma delta T cell	-0.0189166	0.00606845	0.0169917
	Neutrophil	0.121892	0.000344713	0.00087745		Neutrophil	0.0682676	0.00695423	0.0177017
	Natural killer T cell	0.0484443	0.000618643	0.0014435
	Activated dendritic cell	0.0666591	0.00158006	0.00337138
	Central memory CD8 T cell	0.0569023	0.00168569	0.00337138
	Natural killer cell	0.0414464	0.00629974	0.0117595
	Activated CD4 T cell	-0.0601026	0.0086847	0.0151982
	Type 2 T helper cell	-0.0359611	0.0201325	0.0331594
	Type 1 T helper cell	0.022563	0.0280386	0.0436156

## Sheet: Senbabaoglu et al
TCGA	Cell type	logFC	P value	FDR	GSE10358	Cell type	logFC	P value	FDR	GSE13159	Cell type	logFC	P value	FDR
	T helper cells	-0.0567488	7.403e-05	0.00192478		Eosinophils	0.0385546	1.26957e-06	3.04698e-05		iDC	0.0189904	0.000310577	0.00509177
	Th17 cells	0.0915235	0.000243611	0.00316694		Tfh cells	-0.0299171	2.94162e-05	0.000352994		Tgd cells	0.0489973	0.000391675	0.00509177
	Macrophages	0.0479916	0.000461317	0.00399808		Th1 cells	0.0474233	5.13204e-05	0.000410563		Macrophages	0.0187023	0.00279542	0.0195997
	Neutrophils	0.0831023	0.000732779	0.00476306		NK cells	-0.0196991	0.000216295	0.00129777		DC	0.0311425	0.00331157	0.0195997
	iDC	0.0460909	0.00114213	0.00593908		T helper cells	-0.0137776	0.000274982	0.00131991		Mast cells	-0.0159252	0.00376916	0.0195997
	Th2 cells	-0.0493536	0.00155389	0.00673352		DC	0.0574905	0.00033257	0.00133028
	Eosinophils	0.0276679	0.00279562	0.0103837		Neutrophils	0.0518447	0.000395923	0.00135745
	Tcm cells	-0.0450271	0.00420069	0.0123594		Tcm cells	-0.0198103	0.00100561	0.00301682
	Antigen presenting machinery	0.104427	0.00427824	0.0123594		Cytotoxic cells	0.0347268	0.00442707	0.0118055
	DC	0.0507607	0.00765588	0.0199053		Tem cells	0.0229401	0.0125113	0.030027
	B cells	-0.0401927	0.00911227	0.0214768		Angiogenesis	-0.0290003	0.0142202	0.0310258
	NK CD56dim cells	0.0634449	0.00991238	0.0214768		Th17 cells	0.0706354	0.0184205	0.0368409
						B cells	-0.0264458	0.0206827	0.0381835
