# Supplementary material for: Integrated analysis reveals distinct molecular, clinical, and immunological features of B7‐H3 in acute myeloid leukemia
Source: Cancer Med. 2021 Sep 25;10(21):7831–46. doi: 10.1002/cam4.4284 (PMC8559480; doi:10.1002/cam4.4284)
Supplement: Supplementary file 4 — Data S3 [file CAM4-10-7831-s004.xlsx]

## Sheet: TCGA
Supplementary Data 3. Spearman correlation results between B7-H3 and other immune checkpoints in AML across three datasets.
Gene Symbol	Regression Coefficient	Regression P value
B7-H3	1	0
TNFSF9	0.385164	1.67123e-07
TNFRSF18	0.360632	1.0936e-06
TNFRSF4	0.344126	3.55489e-06
CD70	0.32986	9.34264e-06
VISTA	0.309716	3.37496e-05
CD244	-0.258362	0.000599049
TNFSF14	0.254904	0.000713039
ICOSLG	-0.18229	0.0163762
LAIR1	0.181574	0.0168103
TMIGD2	-0.177356	0.019576
CD160	-0.170358	0.025034
CD200	-0.158188	0.0376479
CD200R1	0.139628	0.0669226
CD44	0.134321	0.078085
IDO2	-0.127559	0.0944352
KIR3DL1	0.124164	0.103612
CD28	-0.122624	0.108002
CD40LG	-0.122315	0.108898
CD27	-0.121941	0.109994
NRP1	-0.121265	0.111991
CD86	0.115126	0.131482
TNFRSF14	0.111088	0.145657
CD274	-0.110488	0.147858
TNFSF4	-0.105016	0.169112
ICOS	-0.0847669	0.267495
TNFRSF25	-0.0743333	0.331071
CD48	-0.0674023	0.378256
BTLA	-0.0671075	0.38035
LAG3	-0.0570801	0.455705
IDO1	-0.0538335	0.481777
ADORA2A	-0.0535854	0.483803
TNFRSF9	0.0534263	0.485104
PDCD1LG2	0.0420358	0.582917
CD40	-0.0399512	0.601757
TIGIT	-0.0398909	0.602307
BTNL2	-0.0379566	0.620035
HHLA2	-0.0332476	0.664104
CTLA4	-0.026765	0.726677
CD80	-0.0263472	0.730778
TNFSF15	0.0211567	0.782328
LGALS9	-0.0105197	0.890742
TNFRSF8	0.00617791	0.935705
VTCN1	-0.00522689	0.945586
PDCD1	-0.00295637	0.969207
TNFSF18	0.00256775	0.973253
HAVCR2	0.000932851	0.990281

## Sheet: GSE10358
Gene Symbol	Regression Coefficient	Regression P value
B7-H3	1	0
CD244	-0.270588	1.97295e-06
CD70	0.262575	4.02477e-06
TNFSF9	0.201054	0.000458899
VISTA	0.186522	0.00117164
CD200	-0.166187	0.00389515
TNFSF14	0.159402	0.00565544
TMIGD2	-0.15536	0.00701614
TNFRSF4	0.154543	0.00732466
TNFRSF18	0.146112	0.0112837
CD86	0.138013	0.0167597
TNFSF15	0.107234	0.0636041
LAIR1	0.105293	0.0685786
KIR3DL1	0.0946484	0.1018
NRP1	-0.0880297	0.128182
LGALS9	-0.0863212	0.135785
TNFRSF8	0.0857813	0.138259
VTCN1	0.080488	0.164368
TNFSF4	-0.075305	0.193353
PDCD1LG2	0.0728449	0.20835
CD44	-0.0682275	0.238727
CTLA4	0.0521415	0.368142
CD40	-0.0513483	0.375482
PDCD1	0.0475609	0.411758
CD200R1	0.0418083	0.470643
CD40LG	0.0390167	0.500804
LAG3	-0.0376513	0.51592
ICOS	-0.0356972	0.537955
CD80	0.0355539	0.539589
CD160	0.0338088	0.559686
ICOSLG	-0.0319216	0.581819
HAVCR2	0.0283926	0.624261
BTNL2	-0.0262127	0.651126
CD274	-0.0220765	0.703332
CD28	-0.0210184	0.716927
NELL1	-0.0196316	0.734879
IDO2	0.0186857	0.747208
TNFRSF25	-0.0176365	0.76096
TNFRSF9	0.0167646	0.772444
TIGIT	0.0154163	0.790302
TNFRSF14	0.0152074	0.793079
HHLA2	-0.0122615	0.8325
CD48	-0.0114703	0.843163
IDO1	-0.00966197	0.867641
TNFSF18	0.00696416	0.904388
CD27	-0.00188759	0.974027
BTLA	0.000935883	0.987121

## Sheet: GSE13159
Gene Symbol	Regression Coefficient	Regression P value
B7-H3	1	0
TNFSF9	0.20178	2.18442e-06
CD244	-0.184604	1.52489e-05
TMIGD2	-0.180172	2.44899e-05
TNFRSF18	0.178766	2.83917e-05
CD70	0.162777	0.000141084
CD80	0.154213	0.000313963
TNFSF4	-0.152392	0.00037021
VISTA	0.149502	0.000479164
TNFSF14	0.145094	0.000703882
CD200	-0.14257	0.000873127
CD86	0.124399	0.00372321
CD40	0.122268	0.00436306
PDCD1	0.113747	0.00803411
VTCN1	0.112429	0.00880052
TNFRSF9	0.108931	0.0111582
TNFSF15	0.101697	0.017871
TNFRSF4	0.0999878	0.0198979
TNFRSF8	0.0995212	0.0204847
CTLA4	0.098045	0.0224417
TNFRSF14	0.0956094	0.0260253
CD28	0.0889751	0.0383826
TNFSF18	0.087597	0.0414952
KIR3DL1	0.0802252	0.0619838
TIGIT	0.0766561	0.0745658
CD160	0.0630575	0.14262
CD27	0.0621634	0.14838
BTLA	0.0585268	0.173648
LGALS9	-0.0507035	0.238615
ICOSLG	0.047602	0.268603
CD200R1	0.0402931	0.349133
NELL1	0.039653	0.356848
NRP1	0.0373181	0.38589
HHLA2	0.0370834	0.388887
CD48	0.0365721	0.395465
HAVCR2	-0.0360456	0.402307
IDO2	0.0260212	0.545511
TNFRSF25	0.022383	0.603093
PDCD1LG2	0.0204016	0.635556
LAIR1	0.0168709	0.695138
ICOS	0.0159895	0.710329
CD40LG	0.0157738	0.714064
IDO1	-0.0127489	0.767129
LAG3	-0.010969	0.798888
CD274	0.00486688	0.909995
BTNL2	-0.00114966	0.978696
CD44	0.000180524	0.996654
